# Supplementary material for: Schizotypy-Related Magnetization of Cortex in Healthy Adolescence Is Colocated With Expression of Schizophrenia-Related Genes
Source: Biol Psychiatry. 2020 Aug 1;88(3):248–59. doi: 10.1016/j.biopsych.2019.12.005 (PMC7369635; doi:10.1016/j.biopsych.2019.12.005)
Supplement: Key Resources Table [file mmc2.xlsx]

## Sheet: Key Resources Table
KEY RESOURCES TABLE
Resource Type	Specific Reagent or Resource	Source or Reference	Identifiers	Additional Information
Add additional rows as needed for each resource type	Include species and sex when applicable.	Include name of manufacturer, company, repository, individual, or research lab. Include PMID or DOI for references; use “this paper” if new.	Include catalog numbers, stock numbers, database IDs or accession numbers, and/or RRIDs. RRIDs are highly encouraged; search for RRIDs at https://scicrunch.org/resources.	Include any additional information or notes if necessary.
Software; Algorithm	Matlab 2012b	The MathWorks I (2015): MATLAB and Statistics Toolbox Release 2012b. Natick, Massachusetts.
Software; Algorithm	Freesurfer v6.0	https://surfer.nmr.mgh.harvard.edu/
Software; Algorithm	BrainsForPublication v0.2.1	https://doi.org/10.5281/zenodo.1069156
Software; Algorithm	STRING v10.5	http://string-db.org
Software; Algorithm	BrainScope	https://brainscope.lumc.nl/brainscope
Deposited Data; Public Database	Allen Human Brain Atlas	http://human.brain-map.org
Software; Algorithm	Genome assembly hg19	http://sourceforge.net/projects/reannotator/
Software; Algorithm	Neurosynth	http://neurosynth.org
